# Supplementary material for: SRE_BBC: A Self-Adaptive Security Enabled Requirements Engineering Approach for SLA Smart Contracts in Blockchain-Based Cloud Systems
Source: Sensors (Basel). 2022 May 21;22(10):3903. doi: 10.3390/s22103903 (PMC9143589; doi:10.3390/s22103903)
Supplement: Supplementary file 1 [file sensors-22-03903-s001.zip]

Archive with 1 entries (1 files):
- sensors-1704551-supplementary.pdf
